# Supplementary material for: Transcultural Adaptation and Psychometric Proprieties of the Mental Toughness Inventory for Brazilian Athletes
Source: Front Psychol. 2021 Jul 12;12:663382. doi: 10.3389/fpsyg.2021.663382 (PMC8311166; doi:10.3389/fpsyg.2021.663382)
Supplement: Supplementary file 2 [file Table_2.XLSX]

## Sheet: JAPS
Legend: Sex (1=Male and 2=Female); Sport_type (1=Individual sport and 2=Team sport); Experience_months (Months of experience in the sport); Competitive_level (1=State, 2=National, 3=International); Education (1=Incomplete High school, 2=Complete High school, 3=Incomplete college degree, 4=Complete college degree, 5=Post-grad degrees); Medalist (Did this athlete win either a bronze, silver or gold…
	Sex	Sport_type	Experience_months	Competitive_level	Salary	Education	Medalist	MT1	MT2	MT3	MT4	MT5	MT6	MT7	MT8	RES1	RES2	RES3	RES4	RES5	RES6	RES7	RES8	RES9	RES10	Total_MT	Total_Resilience
	1	1	40	1	2	2	0	7	7	7	7	7	7	7	7	4	4	4	4	4	4	4	4	4	4	7	40
	1	1	42	2	1	2	0	7	5	4	7	7	3	3	7	4	0	2	2	4	4	4	2	3	0	5.375	25
	2	1	72	2	1	3	0	4	4	5	5	5	4	5	4	2	2	1	2	1	1	2	2	3	2	4.5	18
	2	1	84	2	2	3	1	7	5	4	5	5	4	6	4	3	2	1	2	2	3	3	2	3	3	5	24
	1	1	60	1	2	1	1	6	4	5	4	5	4	5	3	2	2	2	3	2	1	3	2	3	2	4.5	22
	2	1	180	2	1	1	1	3	3	2	3	4	5	6	2	3	2	3	2	4	4	2	2	3	2	3.5	27
	1	1	26	2	2	3	1	7	5	6	7	7	3	5	6	3	4	3	4	3	4	3	0	4	4	5.75	32
	2	1	96	2	1	1	1	2	1	3	5	4	4	5	3	2	1	1	2	2	3	2	3	2	3	3.375	21
	2	1	50	2	1	3	0	4	3	2	3	3	4	2	2	1	1	1	1	2	2	1	1	1	0	2.875	11
	1	1	111	2	1	1	0	4	3	3	6	3	2	5	3	2	3	3	4	3	4	1	4	4	3	3.625	31
	2	1	24	1	1	3	0	3	5	4	5	5	5	4	2	3	2	1	3	3	2	2	2	2	2	4.125	22
	2	1	96	2	1	3	0	5	5	5	2	7	4	6	4	2	1	1	2	3	2	1	1	2	1	4.75	16
	1	1	56	2	1	1	0	5	4	5	7	7	6	6	5	3	2	1	4	3	4	4	4	3	3	5.625	31
	1	1	60	2	1	3	0	7	5	6	7	6	7	6	7	4	3	0	1	4	4	3	0	4	4	6.375	27
	2	1	72	2	1	1	0	7	3	2	4	1	2	4	3	2	0	4	0	4	2	2	3	1	1	3.25	19
	1	1	92	2	2	3	0	6	6	4	5	5	6	5	6	4	3	3	2	4	4	3	4	4	4	5.375	35
	2	1	180	2	2	3	0	4	4	2	5	6	4	5	5	3	2	2	2	3	4	2	2	3	2	4.375	25
	2	1	177	2	1	2	0	5	4	4	7	7	5	7	5	2	2	0	0	3	3	0	1	1	0	5.5	12
	2	1	120	2	1	3	1	7	5	3	4	6	4	5	4	4	2	0	0	4	1	0	3	2	0	4.75	16
	1	1	216	3	1	3	0	7	6	6	5	5	6	6	6	3	3	3	4	4	4	2	3	3	2	5.875	31
	1	1	117	2	2	3	0	2	4	2	5	3	3	5	2	2	2	2	1	3	0	4	2	3	2	3.25	21
	1	1	132	2	1	2	1	4	6	2	7	6	5	6	4	4	1	3	1	3	3	1	3	4	3	5	26
	1	1	67	2	1	4	0	7	7	7	5	7	5	6	6	3	2	2	3	3	4	3	3	3	3	6.25	29
	2	1	14	1	1	1	0	4	5	7	5	4	4	5	5	3	1	3	3	3	3	3	3	3	3	4.875	28
	1	1	21	2	1	1	0	5	3	2	6	4	4	4	5	2	1	3	3	3	3	2	3	2	3	4.125	25
	2	1	192	3	2	4	0	5	5	6	6	6	6	5	6	2	2	2	1	1	2	2	2	2	1	5.625	17
	1	1	42	2	1	1	0	5	4	3	6	6	5	4	5	1	2	2	2	3	2	4	4	2	2	4.75	24
	2	1	101	3	1	3	0	6	5	4	6	6	5	5	4	1	1	2	3	2	3	2	2	2	1	5.125	19
	2	1	158	2	2	4	0	7	5	4	7	7	7	7	7	4	3	3	4	4	4	1	1	4	0	6.375	28
	2	1	112	3	2	3	0	7	6	5	6	7	3	4	3	2	1	4	2	2	3	1	2	3	1	5.125	21
	2	1	84	2	1	3	1	6	5	4	6	6	5	5	2	2	0	4	0	3	2	2	0	0	0	4.875	13
	1	1	108	2	1	4	1	7	7	4	6	7	4	7	7	4	2	3	2	4	3	4	4	3	3	6.125	32
	1	1	14	1	2	1	0	7	7	7	7	7	4	4	7	3	3	4	4	4	4	3	2	3	4	6.25	34
	2	1	158	3	1	5	1	6	7	6	7	7	7	6	7	3	3	3	2	4	4	4	4	4	3	6.625	34
	2	1	62	1	2	2	0	6	7	6	7	7	6	7	7	2	0	2	0	2	3	2	2	2	0	6.625	15
	1	1	240	3	1	5	0	6	6	5	5	6	5	6	7	2	3	3	3	4	3	3	4	4	3	5.75	32
	2	1	132	1	1	4	0	6	6	6	6	6	6	6	6	4	4	3	2	4	4	4	4	4	4	6	37
	2	1	56	3	1	3	0	7	7	6	7	6	4	6	6	3	2	2	3	2	3	3	4	3	3	6.125	28
	1	1	8	1	2	2	0	6	7	5	5	5	5	6	6	3	2	2	2	2	3	1	3	2	3	5.625	23
	1	1	276	3	2	5	0	6	6	6	6	6	6	6	6	3	3	3	3	4	3	3	4	3	3	6	32
	2	1	62	1	2	2	0	5	4	5	5	6	5	4	5	1	2	3	3	2	4	2	3	2	3	4.875	25
	1	1	105	3	1	3	1	5	7	6	5	5	5	4	7	3	3	4	4	2	4	3	3	3	2	5.5	31
	2	1	12	1	1	1	0	3	3	4	7	6	4	6	6	3	3	1	0	4	2	3	4	2	2	4.875	24
	2	1	56	1	1	1	1	5	7	5	2	3	5	5	4	2	1	0	3	0	0	1	3	2	4	4.5	16
	1	1	153	3	1	4	1	6	6	6	5	6	7	7	7	4	3	4	3	4	4	3	4	4	2	6.25	35
	1	1	86	2	2	3	1	7	7	7	7	7	7	7	6	4	4	3	4	4	4	4	3	4	4	6.875	38
	2	1	114	2	1	1	0	7	6	4	6	7	6	7	4	1	2	4	3	0	3	2	2	4	4	5.875	25
	2	1	86	3	1	3	1	6	5	7	6	7	6	6	4	2	1	3	2	0	2	2	2	1	3	5.875	18
	2	1	86	3	1	3	0	4	7	6	5	7	3	6	7	4	2	2	2	4	3	2	3	4	2	5.625	28
	1	1	207	2	2	3	0	5	5	4	3	5	4	6	5	2	2	3	2	2	2	3	2	3	3	4.625	24
	2	1	95	3	2	4	1	6	5	4	7	6	5	6	5	3	2	2	2	3	4	2	4	4	3	5.5	29
	1	1	60	2	1	4	1	7	7	7	7	7	6	7	7	4	4	4	2	4	4	4	4	3	3	6.875	36
	1	1	26	2	1	2	0	3	5	5	4	6	4	6	4	2	1	2	2	2	3	3	1	4	3	4.625	23
	1	1	14	2	2	2	0	7	7	5	6	7	6	7	5	4	3	4	3	4	4	4	3	4	4	6.25	37
	1	1	40	1	2	3	0	7	4	7	7	7	7	7	7	3	4	4	4	4	4	4	4	4	4	6.625	39
	1	1	196	2	1	5	1	7	7	6	7	7	6	7	6	3	3	3	2	4	4	4	4	4	3	6.625	34
	1	1	120	3	1	5	1	7	6	5	7	7	5	6	5	3	2	2	3	4	3	4	2	2	2	6	27
	2	1	64	1	2	1	0	6	6	1	7	6	5	6	7	2	0	2	1	2	4	4	1	3	0	5.5	19
	1	1	8	2	2	1	0	5	4	4	6	6	5	5	7	1	2	4	3	3	4	1	3	3	4	5.25	28
	1	1	82	2	1	3	0	5	4	4	4	5	4	4	4	2	2	1	2	2	2	2	2	2	2	4.25	19
	1	1	50	1	2	2	0	7	7	7	7	7	7	7	7	4	4	1	3	3	4	4	4	4	4	7	35
	2	1	11	1	1	1	0	5	2	4	6	4	5	7	6	2	0	3	2	4	3	4	4	4	3	4.875	29
	2	1	72	3	1	1	0	7	7	7	7	7	7	7	7	2	3	3	4	3	4	2	3	4	3	7	31
	2	1	72	2	1	3	1	4	3	3	4	6	5	5	6	3	2	2	2	4	4	2	2	2	2	4.5	25
	2	1	32	3	1	2	1	7	4	6	7	5	5	5	5	3	2	3	2	3	4	2	4	3	2	5.5	28
	2	1	12	1	1	1	1	3	3	4	4	3	2	3	4	3	2	3	2	2	3	3	2	3	2	3.25	25
	1	1	128	3	1	3	1	7	5	7	7	7	7	7	7	4	4	4	4	4	4	4	2	4	2	6.75	36
	2	1	192	3	2	2	0	7	7	5	6	7	6	6	6	2	1	2	0	2	2	2	2	3	3	6.25	19
	2	1	180	3	1	4	1	7	6	7	7	7	7	7	5	3	4	2	3	3	3	3	3	3	2	6.625	29
	1	1	64	3	1	3	1	7	5	7	7	7	7	6	6	4	3	3	3	4	2	4	4	4	4	6.5	35
	1	1	48	2	3	1	1	5	2	3	4	4	3	5	3	3	0	2	2	1	3	2	1	2	2	3.625	18
	2	1	84	2	1	3	1	3	5	5	6	6	6	5	7	4	3	4	3	3	4	4	3	4	4	5.375	36
	1	1	30	2	1	1	0	4	5	6	6	7	5	6	4	3	1	2	2	3	3	0	2	3	1	5.375	20
	1	1	92	2	1	2	0	6	5	7	6	7	5	7	7	2	2	1	3	4	3	2	2	3	2	6.25	24
	1	1	14	1	2	3	0	7	7	5	7	7	6	6	5	4	2	2	1	2	4	4	4	4	4	6.25	31
	1	1	120	2	2	4	0	6	6	5	6	6	5	5	6	3	2	2	3	3	3	2	2	3	3	5.625	26
	1	1	96	1	2	2	1	7	5	6	5	6	4	4	6	2	2	2	4	4	4	3	1	3	2	5.375	27
	1	1	288	2	1	4	0	7	7	7	5	6	4	7	4	4	4	2	4	4	4	4	4	4	4	5.875	38
	1	1	98	1	2	3	0	6	7	6	6	5	6	6	6	3	2	3	2	3	3	3	3	3	3	6	28
	1	1	48	1	2	3	0	5	5	5	5	5	5	5	5	2	2	2	2	2	2	2	2	2	2	5	20
	2	1	77	2	1	3	1	6	7	6	5	6	5	5	5	3	4	2	3	4	4	2	3	4	3	5.625	32
	2	1	216	2	2	4	1	5	6	5	5	7	5	6	6	2	2	1	2	4	4	3	3	2	0	5.625	23
	1	1	96	2	1	3	0	6	5	5	4	6	4	5	6	4	3	3	2	3	3	2	3	4	4	5.125	31
	1	1	120	3	2	2	0	6	5	3	5	5	5	6	5	2	2	3	2	3	3	1	2	3	2	5	23
	2	1	26	1	2	2	0	4	3	5	5	4	5	6	3	0	0	0	0	2	2	2	1	1	0	4.375	8
	2	1	48	3	1	2	1	6	4	7	7	5	3	4	7	4	3	3	4	2	4	1	1	3	4	5.375	29
	1	1	72	2	1	1	1	5	5	5	6	6	4	5	5	2	3	3	3	3	3	2	2	2	3	5.125	26
	2	1	66	3	1	2	1	7	7	7	7	7	6	7	7	1	2	1	4	3	4	4	4	4	2	6.875	29
	1	1	72	3	1	2	1	6	7	6	5	7	5	6	3	3	1	2	1	2	3	3	3	2	1	5.625	21
	2	1	168	2	2	3	0	5	6	6	7	6	6	7	4	4	3	3	3	4	4	3	4	4	4	5.875	36
	1	1	132	3	1	3	1	6	6	5	6	7	6	7	5	3	2	1	2	1	3	3	2	3	2	6	22
	2	1	156	3	1	3	1	5	6	5	6	6	7	7	7	4	3	3	3	4	3	3	3	3	3	6.125	32
	2	1	120	2	2	3	0	4	4	3	6	6	3	4	2	1	1	1	2	1	2	1	1	2	1	4	13
	2	1	125	3	2	2	1	5	6	7	6	5	7	7	5	3	2	3	1	4	4	2	4	4	2	6	29
	2	1	300	3	1	5	1	7	7	7	7	7	6	7	5	3	2	1	1	3	3	3	3	4	4	6.625	27
	1	1	156	1	2	4	0	7	7	7	4	4	5	7	7	4	4	4	4	4	4	3	4	4	4	6	39
	1	1	79	2	1	1	0	4	5	5	4	6	6	3	3	2	1	2	1	2	2	2	2	2	3	4.5	19
	1	1	82	1	2	2	0	7	7	7	7	7	7	5	7	4	4	4	4	4	4	4	4	4	4	6.75	40
	2	1	128	2	2	3	0	5	6	6	7	7	6	7	6	4	3	4	3	3	3	3	3	3	2	6.25	31
	1	1	120	2	2	3	1	6	5	5	4	6	5	4	5	3	3	2	2	4	4	4	3	3	4	5	32
	2	1	144	3	1	4	0	4	4	2	6	6	5	6	2	0	0	0	0	0	0	0	0	3	0	4.375	3
	2	1	120	2	2	4	1	6	7	5	5	6	6	5	6	1	2	1	3	3	3	2	3	3	3	5.75	24
	2	1	45	2	1	1	1	4	5	3	6	5	3	4	4	1	2	1	2	3	3	1	1	2	0	4.25	16
	2	1	120	3	1	4	1	6	3	3	3	6	6	7	4	3	2	1	2	4	4	2	2	4	1	4.75	25
	2	1	102	2	2	3	0	3	5	5	6	7	3	7	6	2	1	1	2	3	3	3	2	2	2	5.25	21
	2	1	156	3	1	3	1	4	5	5	6	7	6	6	6	3	2	2	1	2	3	1	3	2	2	5.625	21
	2	1	240	2	2	3	0	6	6	6	6	6	5	6	7	4	3	4	2	3	3	3	3	4	3	6	32
	2	1	120	2	1	3	1	6	6	5	7	6	7	5	6	3	3	3	3	3	3	4	3	3	3	6	31
	2	1	30	2	1	2	1	4	5	5	4	3	3	7	3	2	2	2	2	1	2	2	3	3	3	4.25	22
	2	1	72	1	2	5	0	6	7	6	5	6	5	6	7	3	4	4	4	3	4	3	3	3	3	6	34
	2	1	120	2	2	5	1	7	7	7	6	7	5	7	7	4	4	4	4	4	4	4	4	4	4	6.625	40
	1	1	180	3	1	3	0	6	5	5	5	6	5	5	5	3	2	2	3	4	3	2	2	3	3	5.25	27
	1	1	168	1	2	4	0	5	4	6	7	7	5	6	7	4	4	4	2	4	4	3	3	4	4	5.875	36
	1	1	189	3	2	3	0	5	4	3	4	6	6	6	4	3	2	2	3	3	3	2	2	3	1	4.75	24
	1	1	132	2	1	3	0	5	3	6	7	7	6	7	5	3	3	1	4	2	3	4	4	4	0	5.75	28
	2	1	48	1	2	3	1	4	5	5	4	4	4	6	3	3	2	2	2	4	2	2	1	1	2	4.375	21
	1	1	120	2	1	3	0	5	5	5	4	6	4	6	6	2	2	3	4	3	4	2	1	3	3	5.125	27
	1	1	102	2	2	3	1	6	5	6	7	5	7	5	6	3	3	2	4	3	4	3	1	3	4	5.875	30
	1	1	245	1	1	3	1	7	7	5	7	6	7	5	5	3	2	1	3	3	4	1	0	4	3	6.125	24
	1	1	100	3	1	3	1	5	3	4	6	6	6	5	6	3	2	4	3	3	3	2	3	3	3	5.125	29
	2	1	120	3	1	2	1	6	6	6	6	7	6	7	5	4	2	3	2	2	4	3	2	3	4	6.125	29
	1	1	168	2	2	4	0	7	6	6	6	7	5	7	7	2	2	4	3	4	3	3	3	3	2	6.375	29
	2	1	228	2	2	5	0	5	6	5	4	5	3	4	4	3	2	2	2	1	2	2	2	3	3	4.5	22
	1	1	90	2	2	3	1	5	4	4	4	6	3	6	5	3	3	2	1	2	3	2	3	3	3	4.625	25
	1	1	120	2	2	4	0	5	3	3	6	5	5	5	7	3	2	3	2	2	3	2	2	2	2	4.875	23
	1	1	36	2	2	2	0	1	7	3	2	4	3	2	7	1	1	3	4	1	4	2	1	4	4	3.625	25
	1	1	40	2	2	1	0	6	5	2	7	7	5	4	4	4	3	3	4	4	4	3	3	4	3	5	35
	1	1	357	2	2	5	1	7	7	6	7	7	5	7	7	3	2	2	3	4	4	4	4	3	4	6.625	33
	1	1	102	2	2	3	0	4	4	5	4	4	3	4	5	3	2	3	2	1	3	1	2	2	1	4.125	20
	2	1	48	2	1	1	0	7	5	1	7	7	5	7	7	4	4	4	4	2	4	4	2	4	2	5.75	34
	2	1	108	2	1	1	1	7	5	2	6	7	5	6	6	3	3	4	2	2	4	2	4	4	3	5.5	31
	2	1	60	1	2	3	0	6	6	5	6	6	6	6	6	3	2	2	3	3	2	1	2	3	2	5.875	23
	2	1	204	2	1	4	0	3	3	5	5	6	3	4	6	2	2	4	4	4	3	2	4	3	4	4.375	32
	1	1	102	2	1	3	0	6	5	5	5	7	6	5	7	4	3	2	2	2	4	3	2	4	3	5.75	29
	2	1	66	2	1	1	0	2	2	5	4	6	2	3	1	2	0	0	0	1	2	0	0	1	0	3.125	6
	1	1	120	2	2	4	1	4	6	6	6	6	5	5	5	3	2	3	3	3	3	3	3	3	3	5.375	29
	1	1	48	1	2	3	0	6	5	6	5	6	5	5	5	3	2	1	2	3	3	2	2	3	3	5.375	24
	1	1	180	2	2	3	1	6	5	6	6	7	6	6	6	3	2	1	2	3	3	3	3	3	2	6	25
	1	1	96	1	2	3	0	3	5	6	6	7	7	6	7	3	4	4	3	4	4	3	3	4	4	5.875	36
	1	1	240	3	2	5	0	7	6	4	6	6	5	7	6	2	2	3	3	4	4	2	2	1	1	5.875	24
	1	1	120	2	2	2	0	5	5	5	6	7	5	6	4	3	3	1	4	2	4	4	4	4	4	5.375	33
	2	1	42	1	2	3	0	5	6	5	7	7	4	5	5	3	3	3	3	4	4	4	4	4	3	5.5	35
	1	1	204	2	1	3	0	5	6	5	5	6	6	6	6	3	3	4	4	3	4	4	3	4	3	5.625	35
	1	1	141	2	1	3	0	2	3	3	1	2	1	4	3	2	0	4	2	3	2	1	2	2	1	2.375	19
	1	1	132	3	1	5	1	5	7	3	6	7	6	7	4	3	3	2	3	2	3	3	3	2	2	5.625	26
	1	1	192	2	1	4	0	7	6	5	7	7	6	6	5	2	3	4	3	4	3	2	3	3	3	6.125	30
	2	1	138	1	1	1	1	5	7	7	5	7	6	6	6	4	1	3	4	3	3	4	4	3	3	6.125	32
	2	1	45	2	1	3	0	4	5	5	4	5	4	5	3	4	4	4	0	0	4	0	2	0	4	4.375	22
	2	1	96	1	1	2	0	5	3	3	6	6	5	6	6	4	3	4	4	4	4	1	4	4	1	5	33
	2	1	120	1	1	3	0	4	6	7	5	7	7	7	7	4	4	4	2	4	3	2	4	4	4	6.25	35
	2	1	108	2	2	5	0	6	6	5	6	6	5	6	6	2	3	3	3	2	3	4	3	4	3	5.75	30
	2	1	84	2	1	1	1	6	6	5	7	7	6	6	7	3	2	4	3	3	4	2	4	3	3	6.25	31
	1	1	216	2	1	3	0	7	7	6	6	7	7	7	7	3	2	4	4	4	4	2	4	4	4	6.75	35
	1	1	96	1	2	3	0	6	3	4	5	1	5	6	7	1	2	1	2	3	3	2	4	4	2	4.625	24
	1	1	221	3	2	3	0	7	6	6	6	7	7	7	6	3	4	3	3	3	4	4	4	4	3	6.5	35
	1	1	204	2	2	4	0	3	3	2	1	1	1	2	2	0	0	4	4	3	4	3	3	3	3	1.875	27
	1	1	144	2	2	3	0	7	4	4	4	7	5	7	7	4	2	4	1	2	4	2	4	4	4	5.625	31
	1	1	168	1	2	3	0	5	4	3	3	5	3	5	5	2	2	3	2	2	3	2	2	3	3	4.125	24
	1	1	125	2	2	3	0	4	2	4	6	5	4	4	6	3	2	3	2	4	2	2	2	2	3	4.375	25
	1	1	122	3	2	3	0	7	3	5	7	7	7	7	4	4	4	2	4	4	4	4	3	4	4	5.875	37
	1	1	134	2	2	5	0	7	7	7	7	7	7	7	7	4	4	4	4	4	4	4	4	4	4	7	40
	1	1	125	2	2	1	0	4	4	3	7	6	7	5	5	4	2	3	4	4	4	4	4	3	3	5.125	35
	1	1	50	1	2	3	1	7	4	2	6	7	7	7	6	2	0	3	3	3	4	3	3	3	3	5.75	27
	1	1	68	2	1	3	0	5	7	3	7	4	4	5	2	2	2	2	0	4	3	2	2	3	1	4.625	21
	1	1	120	2	1	3	0	7	7	5	7	7	6	7	7	4	2	4	4	4	4	4	4	4	4	6.625	38
	1	1	192	2	2	5	0	5	6	5	7	7	6	5	6	3	3	1	2	3	3	2	3	3	4	5.875	27
	1	1	288	2	2	2	0	7	6	7	6	7	5	7	5	3	3	4	4	4	4	3	3	4	4	6.25	36
	1	1	209	2	2	4	1	5	6	3	6	6	5	6	5	4	3	3	3	2	3	2	2	3	3	5.25	28
	1	1	180	3	1	3	1	6	6	5	7	7	7	7	7	4	4	4	4	4	4	4	4	4	4	6.5	40
	1	1	78	2	2	3	0	5	5	4	5	6	6	5	4	3	2	2	2	2	3	2	2	2	2	5	22
	1	1	132	2	2	1	0	3	4	4	5	5	5	4	4	2	2	1	0	1	2	2	3	2	2	4.25	17
	1	1	132	3	1	2	1	7	4	2	7	7	7	5	2	4	2	1	0	3	3	1	2	3	1	5.125	20
	2	1	156	2	2	3	1	5	6	5	5	6	5	5	6	1	2	4	2	1	3	2	2	2	2	5.375	21
	2	1	150	2	1	2	0	7	5	5	7	7	4	4	7	3	2	3	4	4	3	1	2	4	4	5.75	30
	2	1	216	1	1	4	0	6	5	5	5	5	5	4	5	3	2	3	2	3	3	2	2	3	2	5	25
	2	1	130	3	1	2	1	3	6	7	7	6	5	7	3	4	2	4	2	4	4	2	2	4	3	5.5	31
	2	1	204	3	2	4	1	6	6	5	7	7	6	6	5	4	4	2	3	2	3	3	3	3	2	6	29
	2	1	120	3	1	2	1	7	7	5	6	6	5	7	5	3	2	2	1	3	4	3	4	4	1	6	27
	2	1	204	2	2	4	0	6	7	7	6	7	7	7	7	2	2	4	3	4	3	3	4	4	4	6.75	33
	2	1	108	2	1	3	1	3	3	5	5	6	7	6	4	0	1	2	4	4	2	4	3	4	3	4.875	27
	2	1	180	2	1	4	1	6	7	7	7	7	7	7	7	4	4	4	4	4	4	4	4	4	4	6.875	40
	1	1	240	3	1	4	0	6	4	5	5	6	5	4	7	2	2	1	2	2	3	3	3	2	2	5.25	22
	1	1	141	3	1	2	1	6	5	5	6	7	7	7	7	3	4	4	2	3	3	3	3	4	2	6.25	31
	1	1	69	3	1	2	0	6	5	7	7	7	7	7	6	4	4	2	0	4	4	4	4	4	2	6.5	32
	1	1	216	3	2	5	1	6	5	5	6	5	5	5	6	4	3	3	4	4	3	3	4	3	3	5.375	34
	1	1	48	2	2	3	0	7	7	5	7	7	7	7	7	3	3	4	3	4	4	4	4	3	4	6.75	36
	1	1	132	3	1	3	0	5	5	5	6	6	6	6	6	3	3	4	4	3	4	4	4	3	4	5.625	36
	2	1	96	3	2	1	1	5	4	5	4	7	5	5	4	2	2	3	0	0	2	3	2	2	2	4.875	18
	2	1	156	3	1	4	1	5	6	3	4	6	6	6	5	4	3	3	3	3	3	3	3	3	3	5.125	31
	1	1	75	2	1	1	0	3	5	5	4	3	4	4	3	4	2	2	2	3	2	1	1	1	1	3.875	19
	2	1	48	1	1	1	1	3	4	1	5	4	3	5	1	1	0	0	0	1	1	0	0	0	0	3.25	3
	1	1	24	1	2	4	0	5	4	4	5	5	6	5	6	2	2	3	2	3	3	3	3	4	3	5	28
	2	1	69	1	2	1	0	6	5	4	6	6	5	6	3	2	1	0	2	4	2	4	2	3	1	5.125	21
	1	1	48	1	2	4	0	7	5	6	6	6	7	6	6	3	3	3	3	4	4	3	3	4	4	6.125	34
	1	1	48	1	2	2	0	5	6	6	5	6	5	5	7	2	2	1	2	4	3	3	3	4	3	5.625	27
	1	1	180	2	1	2	0	7	7	5	7	7	7	7	6	4	2	1	4	4	4	2	4	4	2	6.625	31
	2	1	264	2	1	4	1	6	4	4	7	7	5	5	6	3	2	1	2	4	3	1	3	3	3	5.5	25
	1	1	180	2	2	3	0	5	6	5	6	6	5	7	6	3	3	4	1	2	3	2	3	3	2	5.75	26
	1	1	66	1	2	1	0	7	4	3	7	6	7	5	7	1	1	4	3	2	3	4	4	3	2	5.75	27
	1	1	228	3	1	4	0	7	7	7	7	7	4	7	7	4	3	4	3	3	4	4	4	4	3	6.625	36
	1	1	171	2	1	3	0	6	6	6	4	7	6	7	7	4	3	4	4	3	3	3	4	4	3	6.125	35
	2	1	60	1	2	1	0	5	6	4	4	6	6	5	5	4	3	4	2	3	4	0	3	4	4	5.125	31
	1	1	180	2	2	5	1	7	4	4	6	6	5	5	4	2	2	4	4	4	3	3	4	4	3	5.125	33
	1	1	180	2	1	5	1	4	4	6	5	7	6	6	4	3	2	2	3	4	3	2	3	2	3	5.25	27
	1	1	300	3	1	4	1	5	5	4	5	6	5	4	3	3	3	2	3	3	3	2	3	3	3	4.625	28
	2	1	240	3	2	4	0	6	7	5	6	6	7	7	7	4	4	4	3	4	2	3	3	3	4	6.375	34
	1	1	192	1	2	3	0	5	7	7	6	5	4	5	7	2	2	3	3	2	4	3	3	3	2	5.75	27
	1	1	168	3	1	5	1	5	5	4	7	7	5	6	5	4	3	3	2	4	4	3	2	3	2	5.5	30
	2	1	32	2	2	3	0	1	3	1	4	4	4	7	4	1	1	2	3	0	4	0	0	3	2	3.5	16
	1	1	36	1	2	2	0	7	7	7	5	7	7	7	7	4	4	4	2	2	4	4	4	4	2	6.75	34
	2	1	72	2	1	1	0	4	6	6	5	7	6	7	6	4	2	0	2	4	3	2	1	2	3	5.875	23
	1	1	261	1	2	5	0	7	5	7	7	7	5	7	7	3	4	2	3	4	4	3	4	4	2	6.5	33
	1	1	31	1	2	3	0	7	5	4	5	6	5	6	7	2	2	2	4	3	3	2	4	4	1	5.625	27
	1	1	144	3	1	4	0	7	5	6	7	7	7	7	7	4	3	3	3	3	4	4	0	3	1	6.625	28
	1	1	180	3	1	3	1	7	6	6	7	7	7	7	7	4	3	4	4	3	4	3	3	4	3	6.75	35
	2	1	60	3	2	2	1	7	5	2	6	7	5	6	5	1	2	2	1	3	3	0	3	2	2	5.375	19
	1	1	36	1	1	3	0	7	5	4	5	7	5	5	6	3	2	3	2	2	3	3	3	2	2	5.5	25
	1	1	168	3	2	2	1	7	6	7	7	7	7	6	7	4	0	2	4	4	4	3	2	1	2	6.75	26
	1	1	31	1	2	3	0	5	5	3	7	7	5	6	5	3	2	0	1	4	3	2	4	3	2	5.375	24
	1	1	84	2	1	3	0	7	6	5	6	7	7	6	6	4	3	3	3	3	3	3	3	3	3	6.25	31
	1	1	60	1	2	2	0	6	7	6	6	7	6	5	5	2	2	3	2	3	3	2	4	3	1	6	25
	2	1	216	1	2	2	0	5	6	3	7	6	4	5	5	3	2	3	2	2	3	2	4	4	1	5.125	26
	1	1	18	1	2	5	0	7	4	4	4	5	7	4	7	4	2	4	4	4	4	3	4	4	4	5.25	37
	2	1	60	1	2	3	0	7	5	5	5	7	6	4	5	3	0	0	4	2	4	0	1	2	2	5.5	18
	1	1	120	1	2	5	0	5	5	4	6	5	5	5	6	3	2	2	1	3	3	2	2	3	2	5.125	23
	1	1	24	3	1	1	0	7	6	6	7	6	6	7	6	3	2	1	4	3	4	2	4	4	3	6.375	30
	2	1	204	3	1	4	1	6	4	3	7	7	4	5	4	3	3	0	0	2	4	2	2	3	1	5	20
	1	1	120	3	1	3	1	6	6	5	5	6	5	7	6	2	2	3	1	2	3	2	2	2	2	5.75	21
	2	1	24	1	2	3	1	5	6	5	5	6	6	6	6	3	3	3	2	4	3	2	3	3	3	5.625	29
	1	1	12	2	2	3	0	5	6	6	3	6	6	6	7	4	4	4	3	3	4	2	3	4	3	5.625	34
	1	1	72	3	2	3	1	7	7	6	7	6	6	7	7	4	3	3	4	3	4	2	4	4	4	6.625	35
	1	1	69	3	1	3	1	7	6	7	2	7	4	7	7	4	1	3	3	0	4	3	4	2	4	5.875	28
	2	1	60	2	1	1	1	5	2	3	4	4	5	4	5	2	2	3	0	2	3	2	2	3	2	4	21
	2	1	108	2	2	5	1	4	7	7	7	7	6	6	4	2	2	1	1	1	4	3	4	3	4	6	25
	2	1	84	2	2	3	1	6	6	6	7	6	5	5	6	4	2	4	3	4	4	2	2	3	0	5.875	28
	1	1	143	3	1	3	0	7	5	5	6	6	6	6	6	4	3	2	4	4	4	3	4	4	4	5.875	36
	1	1	112	3	2	3	0	6	4	3	5	4	4	5	5	2	2	2	3	3	3	3	3	2	2	4.5	25
	1	1	108	1	2	5	1	6	7	7	6	6	5	5	5	2	2	3	2	3	2	2	3	3	3	5.875	25
	1	1	32	1	2	1	0	5	6	3	7	7	4	4	7	1	2	3	1	2	4	4	3	2	0	5.375	22
	2	1	18	2	2	5	1	5	6	5	6	7	6	7	7	4	3	4	4	2	3	2	4	4	3	6.125	33
	1	1	108	3	1	1	1	7	4	5	6	6	5	4	5	2	1	2	3	3	4	2	3	2	1	5.25	23
	2	1	41	1	2	3	1	4	3	3	4	5	4	6	6	2	1	3	2	2	3	2	2	3	2	4.375	22
	1	1	48	1	2	3	0	7	4	4	7	7	7	7	7	4	2	3	4	4	4	2	4	4	3	6.25	34
	1	1	96	1	2	2	0	7	7	3	7	7	4	7	7	3	3	3	4	4	4	2	3	4	4	6.125	34
	2	1	12	1	2	4	1	5	6	4	6	6	5	6	7	4	2	3	4	3	2	0	1	1	2	5.625	22
	1	1	105	3	2	3	1	7	5	5	5	5	6	6	5	3	2	3	2	3	4	3	3	4	3	5.5	30
	1	1	84	2	2	2	0	6	7	5	7	7	6	6	6	4	4	3	2	2	4	2	4	3	4	6.25	32
	1	1	91	1	2	3	0	7	5	7	6	7	6	6	7	3	4	4	4	3	4	3	4	4	4	6.375	37
	2	1	84	2	2	3	1	5	5	4	6	7	5	7	5	3	3	2	0	2	3	3	3	3	2	5.5	24
	1	1	134	2	2	3	0	5	7	4	4	6	4	5	5	4	4	4	4	2	4	4	4	4	4	5	38
	1	1	93	1	2	3	1	5	6	4	4	5	5	4	7	2	2	3	3	2	2	3	2	3	3	5	25
	2	1	60	2	2	5	1	5	6	6	5	6	6	7	5	4	3	3	2	3	4	3	1	3	3	5.75	29
	2	1	50	1	2	3	1	7	5	1	7	4	1	5	2	3	0	0	1	3	4	0	4	3	3	4	21
	1	1	57	1	2	2	0	6	6	4	6	7	5	6	4	4	3	2	1	1	3	1	4	3	2	5.5	24
	1	1	111	2	2	1	0	5	5	4	7	6	4	4	5	2	2	4	3	4	4	2	1	2	2	5	26
	1	1	134	3	2	3	1	7	7	5	7	7	5	7	7	4	2	4	4	2	3	4	3	4	4	6.5	34
	1	1	72	2	1	1	1	6	4	7	7	5	5	7	6	4	3	4	4	0	4	4	2	4	4	5.875	33
	1	1	180	2	1	1	1	7	4	5	4	5	5	7	6	3	3	3	3	4	4	3	3	3	3	5.375	32
	1	1	96	3	2	3	1	6	6	4	6	4	4	5	5	3	2	3	3	3	3	3	4	3	3	5	30
	1	1	27	1	2	2	0	4	6	4	6	6	5	5	5	4	3	4	2	4	3	2	4	4	3	5.125	33
	1	1	36	1	2	2	0	6	5	3	7	6	7	5	6	3	3	4	2	4	3	1	2	3	4	5.625	29
	1	1	144	1	2	3	1	6	6	6	7	7	5	6	5	3	2	3	4	3	4	2	4	4	4	6	33
	1	1	153	1	2	4	1	4	6	2	6	6	6	5	3	3	2	4	3	3	3	4	2	3	3	4.75	30
	1	1	120	1	2	4	0	7	7	4	7	7	7	7	7	3	4	2	3	3	3	4	3	3	3	6.625	31
	1	1	96	1	1	2	0	7	6	7	7	7	7	7	7	3	3	3	3	3	3	3	3	3	3	6.875	30
	2	1	72	3	1	2	1	7	6	7	7	7	6	6	7	3	2	4	4	4	4	2	3	3	2	6.625	31
	1	1	43	1	1	3	1	6	6	5	5	4	5	4	4	3	2	3	4	4	4	3	2	4	2	4.875	31
	1	1	106	2	1	4	0	7	5	5	6	6	6	6	7	4	4	4	4	4	4	3	4	4	4	6	39
	2	1	72	1	2	3	1	4	5	4	7	7	5	4	6	2	1	4	1	4	4	1	3	4	1	5.25	25
	1	1	73	1	2	4	1	6	6	6	6	6	4	5	5	3	3	3	4	4	4	2	3	4	3	5.5	33
	1	1	128	1	2	3	1	7	5	6	5	7	5	7	7	4	3	4	4	4	4	2	3	3	2	6.125	33
	1	1	44	2	2	2	0	3	3	4	5	6	4	6	5	4	4	3	2	2	3	2	4	3	1	4.5	28
	1	1	108	3	1	3	1	7	5	4	6	6	6	6	7	3	2	3	3	3	4	2	4	3	4	5.875	31
	1	1	63	3	2	1	0	3	7	4	7	7	6	7	5	4	4	0	4	0	4	2	4	4	4	5.75	30
	1	1	120	1	2	4	0	5	6	5	7	6	6	6	6	4	3	3	3	2	3	3	3	3	2	5.875	29
	1	1	84	3	1	3	0	5	6	4	6	6	4	5	6	3	2	3	3	3	2	1	4	3	3	5.25	27
	1	1	120	2	2	2	0	6	6	5	5	6	6	7	5	4	3	4	2	3	4	3	3	4	4	5.75	34
	2	1	180	2	1	4	0	7	7	7	5	7	6	6	6	3	2	4	4	4	4	3	4	4	4	6.375	36
	2	1	264	3	2	5	1	4	6	5	6	6	5	5	5	4	2	2	4	3	3	2	2	3	3	5.25	28
	2	1	216	3	1	4	1	6	6	5	5	5	5	4	4	3	3	3	1	2	3	2	3	3	3	5	26
	2	1	60	2	2	2	0	7	6	5	5	5	5	5	5	2	1	0	0	1	1	0	0	1	0	5.375	6
	2	1	80	3	2	5	0	4	5	5	4	5	5	6	5	2	2	2	3	3	3	2	3	2	2	4.875	24
	2	1	53	3	1	3	1	5	4	6	6	7	7	5	6	4	2	3	2	1	4	2	4	3	2	5.75	27
	2	1	180	1	2	2	1	6	6	6	6	6	5	6	6	3	2	2	2	3	3	2	2	4	3	5.875	26
	1	1	48	2	2	2	0	7	7	7	7	7	7	7	7	2	4	4	4	4	4	4	4	4	4	7	38
	1	1	240	3	1	3	1	6	4	6	7	5	5	6	7	4	2	4	4	4	4	4	4	4	4	5.75	38
	2	1	222	3	2	2	0	7	7	7	7	7	7	7	7	3	3	3	3	3	3	4	3	3	3	7	31
	2	1	132	3	2	3	0	5	5	7	7	7	7	6	7	3	2	3	1	4	3	3	2	3	1	6.375	25
	1	1	92	2	1	1	0	7	7	7	7	7	5	7	7	4	2	3	3	4	4	4	4	4	4	6.75	36
	1	1	308	3	2	4	0	7	7	7	7	7	5	5	7	4	4	4	4	4	4	3	4	4	4	6.5	39
	2	1	176	3	2	4	0	3	3	3	7	7	5	7	6	1	1	3	2	3	3	2	2	2	2	5.125	21
	1	1	237	3	2	5	0	6	6	6	7	6	6	6	6	3	3	2	3	3	3	3	3	3	3	6.125	29
	1	1	24	2	2	1	0	7	5	5	7	4	5	4	4	4	2	2	2	4	3	4	3	4	3	5.125	31
	1	1	132	3	1	3	0	6	6	5	6	7	6	5	7	3	3	3	2	4	3	3	4	4	2	6	31
	2	1	135	3	2	4	0	6	4	6	6	7	4	5	4	2	2	4	4	4	4	2	2	4	2	5.25	30
	2	1	120	1	2	3	1	5	5	4	6	7	5	7	5	2	2	0	4	2	3	3	3	2	1	5.5	22
	2	1	101	3	2	4	0	5	6	3	6	7	6	6	5	4	3	3	2	3	3	3	3	3	4	5.5	31
	1	1	120	3	1	2	1	5	7	7	5	6	4	5	7	3	1	1	3	1	3	2	4	3	2	5.75	23
	2	1	161	1	2	5	0	6	5	3	4	6	3	7	5	2	2	2	3	2	3	1	3	3	1	4.875	22
	2	1	30	3	1	2	0	5	7	7	7	5	6	4	7	2	4	4	3	2	3	2	3	4	2	6	29
	1	1	240	3	2	2	0	7	6	7	7	7	6	7	7	3	3	4	4	2	4	4	4	3	4	6.75	35
	1	1	30	1	2	2	0	7	7	5	7	7	6	6	7	4	3	4	0	4	4	2	3	4	3	6.5	31
	2	1	72	3	2	4	0	6	5	5	6	5	3	7	5	2	2	3	2	2	4	3	4	3	2	5.25	27
	1	1	240	3	2	2	0	7	7	5	6	6	7	5	7	4	3	4	4	4	4	4	4	4	4	6.25	39
	1	1	240	3	1	1	0	7	7	7	7	7	7	7	7	4	3	4	4	4	4	4	4	4	4	7	39
	1	1	93	3	1	2	1	7	6	5	7	7	7	6	5	2	2	1	4	2	4	2	2	3	3	6.25	25
	1	1	144	3	2	5	0	7	6	6	5	5	6	6	6	3	2	2	2	3	3	3	3	3	3	5.875	27
	2	1	180	1	2	2	1	7	7	4	7	7	7	7	7	3	2	2	4	4	4	3	4	4	3	6.625	33
	1	1	317	3	2	5	0	7	7	7	6	7	6	7	7	4	3	3	3	3	4	4	4	4	3	6.75	35
	2	1	120	2	2	2	1	7	7	4	7	6	6	5	4	4	2	2	2	3	4	2	3	3	1	5.75	26
	2	1	124	1	1	3	0	7	7	7	7	7	6	6	5	2	4	2	4	4	4	3	4	4	4	6.5	35
	2	1	64	3	1	1	0	7	6	4	7	5	4	5	5	2	3	1	4	2	4	4	4	4	3	5.375	31
	1	1	367	1	2	1	0	5	6	6	7	7	7	6	7	3	2	1	3	3	3	3	4	4	4	6.375	30
	1	1	120	3	2	3	1	7	6	5	7	7	7	6	7	3	3	4	4	3	4	3	3	4	2	6.5	33
	2	1	240	3	2	4	1	5	7	5	7	5	6	6	5	3	2	2	3	3	3	2	3	4	2	5.75	27
	1	1	72	1	1	2	0	4	5	1	7	7	7	5	5	2	1	3	4	2	3	1	3	2	3	5.125	24
	1	1	120	2	1	3	0	4	6	5	6	6	6	7	6	4	3	3	2	3	4	4	4	4	3	5.75	34
	1	1	180	2	1	2	1	6	5	6	5	5	5	5	6	2	2	1	2	3	3	2	1	4	2	5.375	22
	2	1	160	3	1	2	0	5	5	5	6	5	5	5	5	2	2	2	3	2	3	2	2	3	2	5.125	23
	1	1	103	3	2	2	0	6	6	4	7	7	1	1	7	3	2	3	3	4	4	3	3	4	3	4.875	32
	1	1	180	3	1	2	0	7	6	6	7	7	6	7	6	2	4	3	2	4	3	3	3	3	3	6.5	30
	1	1	204	3	1	1	0	7	6	6	7	7	7	6	6	3	3	2	4	2	3	3	4	2	4	6.5	30
	2	1	28	1	2	4	1	5	4	2	4	5	6	5	2	4	3	4	3	2	4	2	3	4	2	4.125	31
	1	1	36	2	1	4	0	5	5	7	6	5	5	7	7	4	3	4	4	4	4	4	3	4	4	5.875	38
	2	1	37	2	2	3	0	4	4	2	5	6	4	5	6	2	1	3	0	4	2	0	1	0	0	4.5	13
	1	1	36	1	2	3	0	7	5	5	6	6	6	6	7	2	3	3	2	4	3	3	3	3	3	6	29
	2	1	48	2	2	3	0	6	7	6	6	7	7	7	6	3	3	3	3	3	3	3	3	3	3	6.5	30
	1	1	60	2	2	2	0	7	5	6	4	6	5	6	6	2	3	2	2	3	3	1	3	2	3	5.625	24
	2	1	53	3	1	3	0	7	7	7	7	7	5	6	7	2	3	4	4	4	3	4	4	4	2	6.625	34
	2	1	84	3	1	3	1	6	7	4	7	7	7	6	7	3	2	4	1	1	4	4	4	4	2	6.375	29
	2	1	14	1	2	2	0	5	5	4	4	4	5	3	4	2	1	3	1	3	2	2	2	2	3	4.25	21
	2	1	69	1	2	5	0	7	7	6	7	7	6	7	7	4	3	4	2	3	4	3	4	4	3	6.75	34
	1	1	200	3	2	5	0	4	6	5	4	7	5	4	6	4	3	4	4	4	4	4	3	4	4	5.125	38
	2	1	72	2	1	3	1	5	4	5	4	5	5	5	5	2	3	3	2	4	3	2	3	4	4	4.75	30
	1	1	228	2	1	2	0	6	6	5	5	6	6	7	7	3	3	4	3	2	3	3	3	4	3	6	31
	1	1	180	3	1	4	0	7	6	6	6	6	6	6	6	3	3	2	2	3	3	3	3	3	3	6.125	28
	1	1	84	2	2	2	0	6	6	4	7	7	5	6	6	2	2	3	3	4	1	1	2	4	4	5.875	26
	2	1	48	2	1	2	0	6	4	3	7	7	7	7	6	4	2	1	1	3	4	0	4	3	2	5.875	24
	2	1	144	3	1	3	1	6	7	5	6	6	7	6	6	4	3	2	3	3	3	2	3	3	2	6.125	28
	2	1	101	3	1	2	1	7	7	5	5	6	7	7	7	4	4	4	4	4	4	4	3	4	4	6.375	39
	2	1	48	2	1	2	0	7	7	7	7	7	7	7	7	4	4	4	4	4	0	4	4	4	4	7	36
	2	1	89	2	2	3	1	7	7	7	7	7	6	7	5	2	1	4	4	4	4	0	3	4	4	6.625	30
	2	1	120	2	1	1	1	5	6	7	6	6	4	7	3	3	2	2	4	4	4	4	2	4	2	5.5	31
	2	1	120	2	1	1	1	5	6	4	7	7	5	6	5	3	1	2	0	3	3	2	1	3	2	5.625	20
	2	1	108	2	1	1	1	5	4	4	4	5	4	5	4	2	2	2	2	1	2	0	1	2	2	4.375	16
	2	1	84	1	1	1	1	4	5	5	6	4	7	7	6	3	2	2	3	2	3	2	1	2	1	5.5	21
	2	1	144	1	1	3	1	5	4	4	5	6	5	6	6	3	3	2	3	4	2	1	2	3	1	5.125	24
	2	1	56	1	1	1	1	4	2	6	6	6	4	7	3	4	1	1	4	3	3	2	3	1	1	4.75	23
	1	2	156	3	1	3	0	6	5	6	7	6	5	6	5	2	2	3	3	3	4	3	4	4	3	5.75	31
	1	2	114	2	1	2	0	4	3	2	7	7	5	4	6	3	2	4	2	4	3	2	2	2	2	4.75	26
	1	2	120	2	1	2	0	7	6	5	6	6	6	6	5	2	2	3	3	3	3	2	4	3	2	5.875	27
	1	2	144	2	1	2	0	6	6	4	6	7	5	7	7	2	3	3	3	3	3	3	4	4	4	6	32
	1	2	125	2	1	2	0	7	6	7	7	7	7	7	5	4	2	4	3	4	4	4	4	4	2	6.625	35
	1	2	216	1	1	3	0	6	6	5	7	7	6	6	5	3	2	3	3	3	2	2	3	3	2	6	26
	2	2	129	2	1	2	0	7	7	7	7	7	6	7	7	4	4	4	4	3	3	3	3	3	3	6.875	34
	2	2	144	2	1	4	0	5	6	5	6	6	7	7	6	4	2	2	3	4	4	3	3	4	3	6	32
	2	2	108	2	1	4	0	5	4	4	5	5	5	5	5	3	2	2	3	2	4	3	3	3	3	4.75	28
	2	2	176	2	1	3	0	7	7	5	7	6	7	7	7	4	2	3	4	4	4	3	4	4	4	6.625	36
	2	2	180	2	1	4	0	5	6	6	7	6	5	6	5	3	3	3	3	3	4	3	4	4	3	5.75	33
	2	2	180	2	1	3	0	7	6	4	6	6	4	6	6	4	3	3	3	4	4	3	3	3	3	5.625	33
	2	2	38	1	1	1	0	6	4	5	5	5	3	5	5	3	2	3	2	3	3	2	3	3	2	4.75	26
	2	2	37	1	1	1	0	6	6	6	7	7	6	7	6	4	2	3	2	3	3	3	4	4	3	6.375	31
	2	2	32	1	1	3	0	5	6	6	6	6	6	7	6	2	3	3	2	3	3	1	4	3	2	6	26
	2	2	32	1	1	1	0	6	6	6	6	7	6	7	6	2	1	3	2	3	3	1	1	3	2	6.25	21
	2	2	120	1	2	4	0	7	7	6	6	7	7	7	5	3	2	3	3	2	4	2	4	4	3	6.5	30
	2	2	72	1	2	1	0	7	6	4	7	7	6	7	6	2	1	2	4	1	3	4	3	2	3	6.25	25
	2	2	72	2	1	4	0	7	7	5	7	7	5	7	7	3	2	2	3	2	4	3	4	4	3	6.5	30
	1	2	144	2	1	3	0	5	6	7	7	7	7	6	3	4	2	0	2	3	3	2	4	4	3	6	27
	1	2	153	3	1	2	0	7	7	7	7	7	7	7	7	3	3	4	4	4	4	4	4	4	4	7	38
	1	2	84	1	1	1	0	6	2	2	5	3	4	5	2	2	0	1	0	0	3	1	3	2	0	3.625	12
	1	2	68	1	1	3	0	7	5	6	7	7	7	7	7	2	2	3	4	4	4	4	4	4	2	6.625	33
	1	2	180	1	1	2	0	7	5	3	7	7	5	6	6	2	1	3	4	3	3	3	4	4	3	5.75	30
	1	2	84	1	1	3	0	7	6	4	5	6	6	6	5	4	2	3	1	1	3	4	0	3	2	5.625	23
	1	2	96	1	1	3	0	7	5	4	7	7	5	7	7	3	2	4	3	3	3	3	4	4	3	6.125	32
	1	2	121	2	2	2	0	6	7	6	7	7	6	6	6	3	4	4	4	4	4	4	4	4	0	6.375	35
	1	2	128	1	2	3	0	7	7	7	7	7	4	4	4	4	2	3	2	1	3	4	4	3	2	5.875	28
	1	2	142	3	2	2	0	6	5	5	7	7	7	6	4	4	3	2	3	4	4	3	1	3	4	5.875	31
	1	2	57	2	1	2	0	7	7	7	7	7	7	7	7	4	4	4	4	4	3	4	4	4	4	7	39
	1	2	165	2	1	3	0	6	5	5	7	5	5	6	7	3	2	2	2	3	3	4	3	3	3	5.75	28
	1	2	24	1	1	3	0	7	5	5	6	7	5	4	4	3	2	2	3	2	2	1	2	3	3	5.375	23
	1	2	192	3	1	3	0	7	6	5	6	7	4	5	7	4	3	4	3	3	4	3	3	3	3	5.875	33
	1	2	75	2	1	3	0	7	7	7	7	7	6	6	5	4	2	3	2	3	4	4	2	3	3	6.5	30
	1	2	121	1	2	1	0	5	6	3	5	6	4	5	5	3	1	2	2	4	3	2	4	4	3	4.875	28
	1	2	72	2	2	4	0	6	5	7	7	7	5	6	6	2	2	2	2	3	4	4	4	3	3	6.125	29
	1	2	96	3	2	3	0	6	5	3	6	7	6	7	6	3	2	3	3	4	3	3	1	3	2	5.75	27
	2	2	10	1	2	5	1	4	5	5	5	7	4	7	7	4	3	4	2	4	4	3	4	4	3	5.5	35
	2	2	96	2	2	5	1	6	6	1	5	7	6	7	7	2	2	3	1	2	3	3	3	4	2	5.625	25
	2	2	50	3	2	3	0	7	5	7	7	7	7	5	7	3	2	4	1	0	4	1	4	4	4	6.5	27
	2	2	167	3	2	2	0	7	5	7	6	6	6	7	7	4	4	2	0	4	4	2	2	3	0	6.375	25
	2	2	180	3	2	2	0	7	7	7	7	5	7	7	7	4	2	3	4	4	4	4	4	4	4	6.75	37
	2	2	180	1	2	3	0	7	5	5	7	6	5	4	5	2	3	3	1	1	3	2	3	3	3	5.5	24
	2	2	252	3	2	4	0	5	5	2	7	7	7	5	7	2	2	4	4	4	4	2	4	4	3	5.625	33
	2	2	24	1	2	3	0	7	6	3	7	7	7	7	7	4	2	4	4	4	4	1	4	4	2	6.375	33
	2	2	132	3	2	2	0	4	5	4	7	7	7	6	5	2	0	3	2	2	3	2	1	2	1	5.625	18
	2	2	5	2	2	3	0	5	7	7	7	7	6	6	7	3	2	4	3	4	4	2	4	4	4	6.5	34
	2	2	84	3	2	4	0	5	5	2	5	6	6	6	6	3	2	0	0	3	3	0	2	2	1	5.125	16
	2	2	240	1	2	4	0	7	6	5	7	7	7	6	7	3	2	3	4	4	4	3	3	4	4	6.5	34
	1	2	360	3	2	4	0	7	7	7	7	7	4	7	7	4	3	3	4	4	4	3	3	4	4	6.625	36
	1	2	53	3	2	3	0	7	6	5	5	6	5	4	5	3	2	4	3	2	3	1	3	4	3	5.375	28
	1	2	156	3	2	4	0	6	5	5	6	7	6	6	6	2	2	1	2	2	4	2	4	3	3	5.875	25
	1	2	48	2	2	3	0	7	5	5	7	7	6	5	5	3	3	3	2	4	4	2	4	4	4	5.875	33
	2	2	30	1	2	5	1	6	6	5	6	6	6	5	7	4	3	2	3	3	4	3	3	3	3	5.875	31
	1	2	36	2	2	2	0	7	6	7	6	7	5	7	6	4	2	3	4	3	4	3	2	2	2	6.375	29
	1	2	120	3	2	4	0	6	5	6	5	6	6	6	6	3	3	3	2	3	4	3	3	4	3	5.75	31
	2	2	132	2	2	5	1	7	5	5	7	7	7	7	5	3	3	3	4	4	4	3	4	4	3	6.25	35
	1	2	60	2	2	5	1	6	6	6	7	7	5	5	5	3	3	3	2	3	3	2	2	3	3	5.875	27
	1	2	23	2	2	2	1	5	4	4	4	6	3	7	6	3	1	2	1	2	2	4	2	2	3	4.875	22
	1	2	180	2	2	3	1	7	7	7	7	7	7	7	7	4	4	4	4	3	4	3	4	4	4	7	38
	1	2	216	3	2	4	0	7	6	7	6	7	4	7	3	4	3	4	3	4	4	4	4	4	3	5.875	37
	1	2	312	2	2	3	1	6	6	5	5	6	5	5	6	3	3	2	3	3	3	4	3	3	4	5.5	31
	1	2	132	2	2	5	1	7	7	7	7	7	7	7	7	4	4	2	4	4	4	4	4	4	4	7	38
	1	2	77	1	2	4	0	4	5	4	5	5	4	5	4	2	3	2	2	2	3	3	2	3	1	4.5	23
	2	2	78	2	2	3	1	5	6	6	4	5	4	4	4	4	3	3	2	2	2	2	1	3	2	4.75	24
	2	2	14	1	2	4	1	5	6	5	6	6	5	7	4	2	2	1	2	1	3	2	2	2	2	5.5	19
	2	2	78	2	2	5	1	5	6	6	5	5	6	5	6	4	3	3	2	3	3	2	3	3	3	5.5	29
	2	2	30	1	2	3	1	5	5	4	5	6	5	6	6	3	3	4	3	0	3	2	2	4	2	5.25	26
	2	2	128	1	2	3	1	5	7	5	5	6	5	6	6	4	2	3	4	3	4	3	3	4	3	5.625	33
	1	2	240	2	2	4	0	6	7	7	6	6	4	5	7	4	3	3	3	4	4	3	4	4	4	6	36
	1	2	96	3	2	3	0	5	7	4	5	5	7	7	5	4	4	4	4	4	3	4	3	4	4	5.625	38
	1	2	45	2	2	2	0	4	7	7	7	7	6	7	6	4	4	3	4	4	4	4	3	3	2	6.375	35
	1	2	180	2	2	3	0	7	5	5	6	6	6	6	7	4	2	3	1	2	4	4	0	2	1	6	23
	1	2	72	2	1	3	1	5	5	4	5	5	5	5	4	3	2	3	3	3	3	2	3	3	4	4.75	29
	1	2	93	2	1	2	1	4	7	6	7	7	6	6	6	2	2	2	2	3	3	3	3	3	3	6.125	26
	1	2	77	1	2	2	1	7	6	6	6	7	5	7	6	2	3	4	2	4	4	3	4	4	2	6.25	32
	1	2	60	1	1	2	1	7	6	5	7	7	7	6	7	2	3	4	2	4	4	3	4	4	3	6.5	33
	2	2	132	3	1	3	1	5	3	3	5	5	4	4	4	2	1	1	1	2	2	2	1	1	1	4.125	14
	2	2	192	2	1	4	1	7	7	5	7	7	6	6	6	4	3	3	3	3	4	4	4	4	4	6.375	36
	2	2	120	3	2	2	1	7	4	6	5	5	6	5	6	3	4	3	3	3	3	4	3	4	4	5.5	34
	2	2	156	2	1	4	1	5	7	5	5	6	6	7	3	4	3	2	2	4	3	3	2	3	2	5.5	28
	2	2	168	2	1	4	1	6	4	4	6	6	5	5	5	3	2	2	2	2	3	2	3	3	2	5.125	24
	2	2	276	1	2	2	1	5	6	5	7	6	7	6	7	3	2	1	1	3	4	3	3	3	3	6.125	26
	2	2	108	1	1	3	1	6	7	4	7	6	7	7	7	4	3	3	4	4	4	3	4	4	4	6.375	37
	2	2	144	2	1	3	1	5	6	6	6	6	7	7	6	3	2	3	3	4	4	2	4	4	3	6.125	32
	2	2	96	3	1	3	1	7	4	7	6	7	5	4	3	2	1	0	1	1	3	1	1	2	2	5.375	14
	2	2	188	2	1	3	1	4	4	5	7	6	6	5	4	2	0	2	2	3	4	1	2	2	3	5.125	21
	2	2	96	2	1	1	1	5	6	5	5	6	4	5	6	2	0	3	0	1	3	3	3	3	2	5.25	20
	2	2	92	2	1	3	1	5	5	5	4	3	5	7	7	4	3	2	0	2	4	4	4	2	4	5.125	29
	2	2	120	1	1	2	1	6	7	4	7	7	7	7	5	3	2	3	2	4	4	3	4	4	3	6.25	32
	1	2	81	3	1	2	1	6	5	6	7	7	7	6	6	3	2	3	4	3	4	3	4	4	4	6.25	34
	1	2	240	2	1	4	1	7	6	7	7	7	7	7	6	2	3	0	4	3	4	4	4	4	0	6.75	28
	1	2	180	3	1	3	1	7	6	5	6	6	4	6	6	3	2	1	2	3	3	3	4	3	2	5.75	26
	1	2	84	2	2	3	1	5	3	2	4	3	2	6	5	2	1	0	1	3	2	3	2	2	0	3.75	16
	1	2	144	2	2	1	1	7	6	5	5	6	6	6	5	4	3	1	4	4	3	3	4	3	3	5.75	32
	1	2	216	2	1	2	1	7	5	6	7	7	7	6	6	2	2	2	3	0	3	3	3	3	4	6.375	25
	2	2	162	2	1	2	0	7	7	7	7	7	7	7	7	4	4	4	2	4	4	2	4	4	4	7	36
	1	2	48	2	1	3	0	7	7	5	7	7	5	7	7	3	3	2	3	4	4	3	3	3	3	6.5	31
	1	2	264	3	1	4	0	7	7	6	5	7	7	7	6	4	2	4	3	4	3	3	0	0	1	6.5	24
	1	2	180	1	2	3	0	7	5	5	5	7	6	7	7	4	3	4	4	4	3	3	4	4	3	6.125	36
	1	2	60	3	1	3	0	7	5	5	6	6	5	4	4	3	3	4	2	3	3	3	4	3	3	5.25	31
	1	2	120	1	1	3	0	5	7	4	7	6	4	5	7	4	1	0	4	4	4	3	4	4	3	5.625	31
	1	2	72	1	2	3	0	4	5	4	5	6	3	4	4	2	2	4	1	2	3	2	2	2	2	4.375	22
	1	2	84	3	1	3	0	5	5	4	6	6	4	6	6	3	3	4	2	3	3	3	2	3	2	5.25	28
	1	2	36	2	1	1	1	7	6	7	4	7	7	7	7	4	2	4	2	3	4	3	4	4	4	6.5	34
	1	2	120	2	1	3	1	5	6	6	7	7	6	6	7	3	3	2	3	4	4	3	3	3	3	6.25	31
	1	2	132	2	1	3	1	7	7	7	5	7	6	6	5	3	4	4	3	4	4	4	4	4	3	6.25	37
	1	2	96	2	2	3	0	6	6	6	7	7	7	6	5	4	2	4	3	4	4	3	4	4	4	6.25	36
	1	2	60	2	1	2	1	6	7	6	7	7	7	6	6	3	4	3	2	4	4	4	2	3	4	6.5	33
	1	2	180	2	1	2	1	7	7	7	5	7	5	6	5	3	2	3	2	2	4	3	4	4	4	6.125	31
	1	2	192	2	1	3	1	7	7	6	7	7	6	6	7	3	3	1	2	3	4	4	4	3	3	6.625	30
	1	2	60	2	1	3	0	7	5	6	6	7	7	5	6	3	3	3	2	3	4	3	4	4	3	6.125	32
	1	2	26	2	1	2	0	5	5	6	6	5	5	6	6	1	1	3	3	2	3	3	4	3	3	5.5	26
	1	2	178	1	2	4	0	6	6	5	7	7	6	6	7	3	3	4	2	3	3	2	2	2	1	6.25	25
	1	2	144	2	1	3	0	7	5	4	5	6	6	5	6	2	2	3	3	2	4	4	4	2	3	5.5	29
	1	2	300	3	1	4	1	7	6	7	7	7	6	6	5	4	2	2	3	3	4	2	3	3	3	6.375	29
	1	2	144	3	1	4	0	6	5	6	5	7	5	5	4	3	2	3	2	3	3	3	2	3	2	5.375	26
	1	2	36	2	1	2	0	4	6	7	4	7	2	5	7	3	0	4	3	2	4	3	0	4	4	5.25	27
	1	2	48	1	2	2	0	5	7	3	5	5	6	6	7	3	3	4	3	3	2	3	3	4	3	5.5	31
	1	2	24	2	1	1	0	4	4	5	4	6	6	6	7	3	1	1	1	3	4	3	2	1	2	5.25	21
	2	2	72	2	1	2	1	3	5	4	7	6	5	5	4	3	1	3	1	2	2	0	0	2	0	4.875	14
	2	2	72	2	1	2	1	5	5	4	6	6	5	6	5	2	3	1	2	3	3	2	3	3	2	5.25	24
	2	2	48	1	2	1	1	3	5	3	6	7	5	7	4	2	2	0	2	2	3	4	2	2	2	5	21
	2	2	93	1	1	3	1	6	5	6	7	6	5	5	6	2	2	3	3	2	3	2	1	3	2	5.75	23
	2	2	80	2	1	3	1	6	6	4	7	7	6	6	6	3	2	2	2	3	4	2	3	4	3	6	28
	2	2	36	1	1	1	1	5	5	4	7	6	4	5	7	3	2	4	2	4	3	2	4	2	1	5.375	27
	2	2	60	3	1	2	1	5	4	4	7	7	5	7	6	3	2	3	2	1	4	2	3	3	2	5.625	25
	2	2	117	3	1	2	1	7	3	5	6	7	5	4	5	2	2	4	2	4	2	1	3	3	2	5.25	25
	2	2	84	3	1	2	1	5	4	4	7	7	5	7	6	3	2	4	2	3	3	2	3	3	3	5.625	28
	1	2	73	2	1	2	0	6	6	7	5	6	3	5	7	3	2	4	3	2	3	3	3	3	3	5.625	29
	2	2	81	1	1	3	1	4	5	4	5	5	4	4	4	2	2	3	4	3	3	4	3	2	2	4.375	28
	1	2	60	1	1	1	0	5	7	4	7	7	5	7	6	2	2	1	4	3	3	4	0	2	2	6	23
	1	2	30	2	1	2	0	7	4	4	4	1	1	5	4	2	2	2	1	4	3	2	2	3	2	3.75	23
	2	2	132	2	1	5	0	5	4	4	4	5	5	6	3	2	2	3	0	2	3	1	3	3	1	4.5	20
	2	2	120	2	1	3	0	3	5	4	6	6	4	4	3	2	2	1	2	3	2	2	3	3	2	4.375	22
	2	2	300	2	2	5	0	7	6	6	6	7	6	7	7	4	2	3	3	3	4	3	4	4	4	6.5	34
	2	2	132	2	1	4	0	3	6	5	5	6	4	6	3	2	2	2	1	3	2	1	3	2	3	4.75	21
	2	2	156	2	2	4	0	6	6	4	7	7	5	6	6	3	2	4	0	3	3	3	3	3	2	5.875	26
	2	2	132	2	1	3	0	7	6	5	7	7	6	6	5	3	2	2	3	4	3	2	3	4	3	6.125	29
	2	2	84	1	1	3	0	5	6	5	6	6	5	5	4	2	2	0	2	3	3	2	1	2	1	5.25	18
	2	2	72	2	1	3	0	4	4	4	5	5	6	7	5	1	1	0	2	2	4	2	1	2	4	5	19
	2	2	122	2	1	5	0	6	5	5	6	7	5	5	5	4	3	1	2	3	3	1	0	4	3	5.5	24
	1	2	96	3	1	4	0	7	7	6	6	7	3	7	6	4	3	4	3	2	3	2	4	4	3	6.125	32
	1	2	45	2	1	3	0	7	4	4	7	7	5	4	6	2	2	3	4	2	2	2	3	4	1	5.5	25
	1	2	102	2	1	3	0	6	5	5	7	7	6	6	7	3	3	4	4	3	4	4	4	4	4	6.125	37
	1	2	105	2	1	2	0	7	5	4	7	7	4	7	5	4	2	4	4	4	4	3	4	3	4	5.75	36
	1	2	96	2	1	3	0	7	5	5	7	6	6	7	7	3	2	4	4	3	4	4	4	3	3	6.25	34
	1	2	48	2	1	2	0	5	6	5	5	5	4	4	6	2	2	4	3	4	3	2	2	3	2	5	27
	1	2	252	1	2	2	0	7	7	7	7	7	7	7	7	4	2	2	4	4	4	4	4	4	4	7	36
	1	2	36	2	1	2	0	7	6	5	7	6	5	4	4	3	2	3	2	2	4	3	3	2	1	5.5	25
	1	2	132	2	1	1	0	7	7	7	7	7	7	7	7	4	4	0	4	4	4	3	4	4	4	7	35
	1	2	186	2	1	4	0	7	5	5	7	6	6	6	6	4	3	3	3	3	4	3	4	4	3	6	34
	1	2	86	2	2	3	0	7	4	7	7	5	7	7	6	2	1	4	0	1	3	2	4	4	2	6.25	23
	1	2	60	1	1	3	0	5	6	4	7	5	5	6	4	4	4	3	2	4	4	3	4	2	3	5.25	33
	1	2	250	1	2	2	0	7	7	7	7	7	7	7	7	2	3	3	4	4	4	4	4	4	4	7	36
	1	2	60	2	1	2	0	7	4	7	7	7	4	6	4	1	3	3	2	1	3	1	3	1	3	5.75	21
	1	2	96	1	2	1	0	7	6	7	7	6	6	4	7	3	3	3	4	4	4	4	4	4	2	6.25	35
	1	2	48	1	2	1	0	4	7	5	7	4	4	7	7	2	2	2	4	4	1	1	1	2	2	5.625	21
	1	2	180	2	1	4	0	6	3	4	7	7	7	6	7	4	3	1	2	4	4	4	4	4	3	5.875	33
	2	2	84	2	2	1	0	5	5	6	7	7	7	6	7	3	3	4	3	4	4	3	0	3	3	6.25	30
	1	2	120	2	1	3	0	7	7	6	6	6	5	6	7	3	3	3	4	4	4	3	4	4	4	6.25	36
	1	2	102	1	2	2	0	6	5	4	4	5	6	6	6	3	3	4	4	4	4	2	4	4	4	5.25	36
	1	2	156	1	2	4	0	6	5	5	4	6	6	6	7	3	1	2	3	4	4	2	2	3	4	5.625	28
	1	2	243	1	2	2	0	5	4	3	3	6	4	5	4	2	2	2	3	3	3	1	2	2	1	4.25	21
	1	2	168	1	2	4	0	5	4	2	5	6	1	4	4	2	2	4	4	4	3	0	2	3	2	3.875	26
	1	2	60	2	2	2	0	5	5	3	5	6	3	6	4	2	1	3	3	3	4	2	4	4	2	4.625	28
	1	2	156	3	2	3	0	7	6	7	7	7	7	6	6	3	3	2	3	4	3	3	3	3	3	6.625	30
	1	2	201	3	2	4	0	6	5	5	6	6	5	6	7	2	3	4	3	2	4	3	2	4	3	5.75	30
	1	2	222	2	2	2	0	7	6	6	6	7	7	7	7	4	4	2	3	3	4	3	3	4	3	6.625	33
	1	2	120	1	2	3	0	5	6	5	6	6	6	6	7	4	3	4	3	3	3	3	3	3	2	5.875	31
	1	2	432	1	2	5	0	7	7	6	7	7	7	6	6	4	4	3	3	3	4	4	4	4	4	6.625	37
	1	2	81	1	2	1	0	7	4	5	7	7	5	5	5	2	1	2	2	2	2	0	2	2	1	5.625	16
	1	2	108	1	2	3	0	6	7	6	5	7	4	6	3	3	3	2	2	3	3	2	3	2	2	5.5	25
	1	2	72	2	2	3	0	4	7	7	6	7	7	5	7	3	4	2	2	4	3	3	4	4	0	6.25	29
	2	2	144	2	1	2	1	7	7	6	7	7	6	6	6	4	2	2	3	3	3	3	3	3	3	6.5	29
	2	2	189	3	1	3	1	7	7	7	7	7	7	7	6	1	1	3	4	4	4	4	0	2	0	6.875	23
	2	2	168	2	1	5	1	5	5	5	6	6	4	5	6	3	3	4	2	3	2	3	3	3	3	5.25	29
	2	2	125	2	1	4	1	6	3	4	5	6	6	6	5	2	2	4	3	2	2	3	2	2	1	5.125	23
	2	2	129	2	1	3	1	6	5	7	6	7	6	6	7	2	2	3	4	2	2	4	3	3	4	6.25	29
	2	2	240	3	1	5	1	7	7	7	7	7	7	7	7	4	4	4	4	4	4	3	4	4	3	7	38
	2	2	204	2	1	4	1	5	6	5	6	6	5	5	5	1	2	2	2	3	3	2	3	3	2	5.375	23
	2	2	180	2	1	5	1	7	7	7	7	7	6	6	5	3	0	2	1	2	3	2	2	3	2	6.5	20
	2	2	122	2	1	3	1	7	5	1	7	7	6	5	7	3	1	0	4	0	4	1	4	4	4	5.625	25
	2	2	213	3	1	4	1	6	6	5	6	6	5	6	4	3	3	3	2	4	3	3	3	3	2	5.5	29
	2	2	84	2	1	3	1	7	7	7	7	7	6	6	5	4	4	4	4	4	4	4	4	4	4	6.5	40
	2	2	108	2	1	2	1	6	5	6	7	6	5	5	5	3	2	2	3	4	3	3	3	4	3	5.625	30
	2	2	192	2	1	5	1	7	5	6	5	6	6	6	7	3	3	3	2	3	4	2	4	4	4	6	32
	2	2	168	3	1	4	1	6	5	5	5	6	5	6	6	2	2	3	2	3	3	2	2	3	2	5.5	24
	1	2	216	2	1	4	1	6	6	5	6	7	5	7	7	4	2	3	3	4	4	4	3	3	4	6.125	34
	1	2	192	2	2	5	1	7	7	7	7	7	6	7	7	4	4	4	4	3	4	4	4	4	4	6.875	39
	1	2	80	3	1	3	1	7	5	5	7	7	5	6	4	3	3	3	3	4	4	4	2	4	2	5.75	32
	1	2	72	2	1	3	1	7	4	5	5	6	5	5	7	3	2	4	2	4	4	3	3	3	4	5.5	32
	1	2	240	3	1	5	1	6	6	7	5	6	5	6	7	3	3	4	4	2	3	3	3	3	3	6	31
	1	2	204	2	1	5	1	7	6	6	5	6	6	6	7	3	3	4	2	4	3	2	4	3	2	6.125	30
	1	2	156	2	1	3	1	5	5	5	6	6	5	6	5	2	2	3	2	3	3	2	2	3	2	5.375	24
	1	2	132	2	1	4	1	5	5	4	5	6	4	6	6	2	2	1	3	1	2	2	3	3	2	5.125	21
	1	2	168	2	1	4	1	5	5	5	6	6	5	5	6	1	3	2	3	3	3	3	3	3	3	5.375	27
	1	2	120	3	1	3	1	7	5	6	7	7	5	6	5	2	1	3	3	2	4	1	3	4	2	6	25
	1	2	144	2	1	4	1	6	5	5	7	7	5	5	6	3	2	4	4	4	4	3	4	3	3	5.75	34
	1	2	81	2	1	3	1	7	4	5	7	6	7	5	5	3	1	4	1	4	3	2	3	2	2	5.75	25
	1	2	156	2	1	3	1	5	4	5	4	5	5	5	6	4	3	3	2	4	3	3	3	4	2	4.875	31
	1	2	72	2	2	1	1	6	6	6	6	6	5	6	6	4	4	4	4	3	4	3	3	3	4	5.875	36
	1	2	144	3	2	4	0	7	7	7	7	7	7	5	7	3	2	4	4	4	4	3	4	4	2	6.75	34
	1	2	75	2	1	3	1	7	5	5	7	5	3	5	6	3	2	4	4	4	4	4	4	4	4	5.375	37
	1	2	68	3	1	3	1	7	6	4	7	6	7	6	4	2	3	4	4	4	4	3	4	3	3	5.875	34
	1	2	48	3	1	3	1	7	5	4	6	5	6	7	7	3	2	3	1	3	4	3	4	2	3	5.875	28
	2	2	144	3	1	4	1	7	6	6	7	7	6	6	6	4	3	3	3	3	4	3	4	4	3	6.375	34
	2	2	132	2	1	3	1	5	5	4	4	4	5	5	4	3	2	2	3	3	3	3	2	2	2	4.5	25
	2	2	168	2	2	4	0	6	7	7	5	6	5	6	5	4	2	3	0	1	3	4	2	4	3	5.875	26
	2	2	156	2	2	5	0	4	6	5	6	6	5	6	6	2	2	3	3	3	2	3	3	2	2	5.5	25
	2	2	69	3	1	1	1	6	6	5	7	7	5	7	7	4	2	3	4	3	4	4	4	4	4	6.25	36
	2	2	43	3	1	2	0	6	4	5	5	6	6	6	2	2	2	1	2	3	2	3	1	1	2	5	19
	2	2	57	2	1	2	0	4	5	4	6	6	4	5	4	2	2	3	3	3	3	2	4	4	4	4.75	30
	2	2	33	2	1	1	1	6	7	6	7	7	5	5	6	2	2	3	2	1	4	2	1	3	3	6.125	23
	2	2	120	2	1	3	1	7	6	6	7	7	6	6	7	4	3	4	4	4	4	3	4	3	3	6.5	36
	1	2	108	2	1	3	1	5	6	4	7	7	5	6	6	4	3	4	3	3	3	1	3	3	4	5.75	31
	1	2	48	3	1	1	1	7	6	6	7	7	5	6	7	4	3	4	2	4	4	4	4	3	4	6.375	36
	1	2	80	2	2	2	0	7	7	6	6	6	7	5	7	4	4	4	4	4	4	4	4	4	4	6.375	40
	1	2	189	1	1	2	0	7	7	7	7	5	5	7	5	2	0	1	1	4	3	1	1	1	1	6.25	15
	1	2	93	3	1	2	0	7	6	7	7	7	6	7	5	3	2	4	3	4	4	4	3	4	3	6.5	34
